# Supplementary material for: Coverage and timeliness of vaccination and the validity of routine estimates: Insights from a vaccine registry in Kenya
Source: Vaccine. 2018 Dec 18;36(52):7965–74. doi: 10.1016/j.vaccine.2018.11.005 (PMC6288063; doi:10.1016/j.vaccine.2018.11.005)
Supplement: Supplementary Data 1 [file mmc1.xml]

<?xml version="1.0" encoding="utf-8" standalone="no"?>
<data>
  <datasets>
    <author>IAdetifa@kemri-wellcome.org;ifedayo.adetifa@lshtm.ac.uk</author>
    <type>0</type>
    <dataset>
      <value>6</value>
      <reason>Other (please explain)</reason>
      <comments>Availability of data and material
The datasets generated/analysed during the current study are not publicly available because this is the subject on ongoing work. However, reasonable requests can be submitted (to Ms. Marianne Munene, Research Governance Office, KEMRI-Wellcome Trust Research Programme MMunene@kemri-wellcome.org) for consideration by the Data and Governance Committee.
</comments>
    </dataset>
  </datasets>
</data>
